# Supplementary material for: Challenges in Rare Diseases Diagnostics: Incontinentia Pigmenti with Heterozygous GBA Mutation
Source: Diagnostics (Basel). 2022 Jul 14;12(7):1711. doi: 10.3390/diagnostics12071711 (PMC9318020; doi:10.3390/diagnostics12071711)
Supplement: Supplementary file 1 [file diagnostics-12-01711-s001.zip]

Archive with 1 entries (1 files):
- diagnostics-1790597-supplementary.pdf
